# Supplementary material for: Molecular Analysis of MgO Nanoparticle-Induced Immunity against Fusarium Wilt in Tomato
Source: Int J Mol Sci. 2023 Feb 2;24(3):2941. doi: 10.3390/ijms24032941 (PMC9918173; doi:10.3390/ijms24032941)
Supplement: Supplementary file 1 [file ijms-24-02941-s001.zip]

Archive with 3 entries (3 files):
- Table S15.pdf
- Tables S1-S7.pdf
- Tables S8-S14.pdf
